# Supplementary material for: Adaptive truncation of the S gene in IBV during chicken embryo passaging plays a crucial role in its attenuation
Source: PLoS Pathog. 2024 Jul 30;20(7):e1012415. doi: 10.1371/journal.ppat.1012415 (PMC11315334; doi:10.1371/journal.ppat.1012415)
Supplement: S1 Data — (XLSX) [file ppat.1012415.s004.xlsx]

## Sheet: Fig 1
Fig1B (GI-22,YN)					Fig1B (GVI-1,NP2011)
	GAA	TAA				GAA	TAA
P50	44.35	55.65			P50	98.85	1.15
P60	27.58	72.42			P60	0.4	99.6
P70	25.45	74.55			P70	14.29	85.71
P80	19.15	80.85			P80	25.33	74.67
P90	12.32	87.68			P90	17.3	82.7
P100	15.66	84.34			P100	14.24	85.76

## Sheet: Fig 2
Fig 2B
Days	rYN-△9aa										rYN										NC
1	1	0	0	0	0	0	0	0	0	0	1	1	0	0	0	0	0	0	0	0	0	0	0	0	0	0	0	0	0	0
2	1	0	0	0	0	0	0	0	0	0	1	1	0	0	0	0	0	0	0	0	0	0	0	0	0	0	0	0	0	0
3	1	0	0	0	0	0	0	0	0	0	1	1	1	1	1	0	0	0	0	0	0	0	0	0	0	0	0	0	0	0
4	1	1	1	0	0	0	0	0	0	0	1	1	1	1	1	0	0	0	0	0	0	0	0	0	0	0	0	0	0	0
5	1	1	1	1	1	0	0	0	0	0	1	1	1	1	1	1	1	1	0	0	0	0	0	0	0	0	0	0	0	0
6	1	1	1	1	1	0	0	0	0	0	1	1	1	1	1	1	1	1	0	0	0	0	0	0	0	0	0	0	0	0
7	1	1	1	1	1	1	1	1	1	0	1	1	1	1	1	1	1	1	1	1	0	0	0	0	0	0	0	0	0	0
8	1	1	1	1	1	1	1	1	1	0	1	1	1	1	1	1	1	1	1	1	0	0	0	0	0	0	0	0	0	0
9	1	1	1	1	1	1	1	1	1	1	1	1	1	1	1	1	1	1	1	1	0	0	0	0	0	0	0	0	0	0
10	1	1	1	1	1	1	1	1	1	1	1	1	1	1	1	1	1	1	1	1	0	0	0	0	0	0	0	0	0	0
11	1	1	1	1	1	1	1	1	1	1	2	2	1	1	1	1	1	1	1	1	0	0	0	0	0	0	0	0	0	0
12	3	3	1	1	1	1	1	1	1	1	3	3	3	2	2	1	1	1	1	1	0	0	0	0	0	0	0	0	0	0
13	3	3	3	2	2	2	1	1	1	1	3	3	3	3	2	2	1	1	1	1	0	0	0	0	0	0	0	0	0	0
14	3	3	3	2	2	2	1	1	1	1	3	3	3	3	3	3	2	2	1	1	0	0	0	0	0	0	0	0	0	0
15	3	3	2	2	1	1	1	1	1	1	3	3	3	3	3	3	2	2	2	1	0	0	0	0	0	0	0	0	0	0
16	3	2	1	1	1	1	1	1	1	1	3	3	3	2	2	2	1	1	1	1	0	0	0	0	0	0	0	0	0	0
Fig 2C
Days	Control																		rYN-△9aa																											rYN
3	4	0	0	0	0	0	4	4	0	0	0	0	0	0	0	2	1	0	4	4	4	1	1	4	0	1	1	1	4	2	2	2	3	2	0	0	0	1	2	1	1	1	1	1	3	4	4	4	4
5	0	0	0	1	0	1	1	0	0	1	0	0	0	0	1	0	0		2	0	1	0	0	1	1	2	2	4	4	4	4	4	4	3	4	4	3	1	0	0	1	0	0	0	1	3	2	3	2
7	0	0	0	0	0	1	0	0	0	0	0	0	1	0	2	0	0	0	1	0	0	0	0	1	0	0	3	1	1	0	2	2	2	2	3	0	2	2	2	0	0	2	0	0		4	4	4	4
10	1	1	0	0	0	0	1	0	0	0	0	0	1	0	0	0	0	0	4	4	4	1	0	0	0	0	1	0	0	1	0	0	0	0	0	0	0	0	0	0	0	0	0	0	0	4	4	4	4
14	0	0	0	0	0	0	0	0	0	1	0	0	0	0	0	0	0	0	0	0	0	0	2	0	0	0	0	0	0	0	0	0	0	0	0	0	0	1	0	2	0	1	1	0	1	0	0	0	2
Fig 2D (Trachea)										Fig 2D (Kidney)
Days	rYN-△9aa			rYN						Days	rYN-△9aa			rYN
1	0	0	0	0	0	0				1	0	0	0	9.81788	4.36743
3	198.918	265.652		1998.26	1221.98					3	0	0	0	4.59423	4.33595	13.3027
5	32.8522			325.283	234.918	715.535				5	0	0	0	0	0	0
7	0	0	0	49.2562	59.4466					7	1.4031	4.0922		241.814	43.8737	265.652
10	19.9451	22.5545	415.964	365.189	89.1298	46.4871				10	11.1023	5.04714	6.09132	146.809	131.715	63.9053
14	46.8246	51.4407	29.0514	22.5545	68.6984	71.2282				14	22.0704	41.7078		876.151	28.4279	614.709
Fig 2E (ECE)										Fig 2E (CEK)
	rYN				rYN-△9aa						rYN			rYN-△9aa
0h	0.98011	0.766522			0.97012	0.882739				0h	0.298513	0.01559	0.047233	0.000118	0.16007	0.00302
12h	3.43323	3.18509	3.48977	3.20394	4.66764	4.53886	4.74931	4.44463		6h	3.21807	2.91654	3.14583	1.95225	2.1784	2.03706
18h	4.88123	5.87693	5.0163	6.0434	8.3489	7.50711	8.26095	7.43172		12h	4.01746	4.28915	4.49175	3.60127	3.88553	2.99977
24h	7.56993	7.44743	7.63589	7.51339	8.39601	8.35832	8.34261	8.34272		24h	4.96604	4.26403	4.80271	4.5797	4.39281	4.36454
48h	7.58249	7.60448	7.58249	7.66416	8.05992	7.98454	8.01281	7.96884		48h	4.8828	5.09011	5.266	4.92992	4.93934	4.83255
72h	8.32377	8.34576	8.21383	8.2421	7.9971	8.17614	8.00653	8.14159		60h	4.41008	4.29544	4.4839	4.22005	4.17922	4.20592
										72h	4.51216	4.41322	4.27502	4.61739	4.28601	4.308
Fig 2F (ECE)						Fig 2F (CEK)
	GAA	TAA					GAA	TAA
P0	97.68	2.32				P0	97.68	2.32
P1	72.25	27.75				P1	87.26	12.74
P2	51.3	48.7				P2	92.51	7.49
P3	40.75	59.25				P3	90.77	9.23
P4	22.04	77.96				P4	90.35	9.65
Fig 2G (rYN-WT:rYN-△9aa=1:1)
	△9aa			WT
Measured	99.3	98.28	99.34	0.7	1.72	0.66
Original	40.16	40.16	40.16	59.84	59.84	59.84
Fig 2G (rYN-WT:rYN-△9aa=9:1)
	△9aa			WT
Measured	51.33	45.63	45.9	48.67	54.37	54.1
Original	12.74	12.74	12.74	87.26	87.26	87.26
Fig 2G (rYN-WT:rYN-△9aa=1:9)
	△9aa			WT
Measured	99.89	99.88	99.84	0.11	0.12	0.16
Original	85.71	85.71	85.71	14.29	14.29	14.29
[truncated: 23 more columns]

## Sheet: Fig 3
Fig 3C (ECE)
	rYN-WT			rYN-△9aa			rYN-△KKSV			rYN-AKSV			rYN-KASV
12h	2.06376	1.99151	2.1093	3.21807	3.34842	2.99663	1.15601	2.01036	1.77478	2.15327	1.56748	1.72453	2.14071	2.45167	2.22395
18h	4.71162	5.44033	4.67079	7.66102	7.74897	6.88676	2.36843	2.29776	2.33702	4.38967	4.2656	4.56085	3.68608	4.80585	4.11954
24h	7.64217	7.71913	7.28724	8.23896	7.98768	8.49495	5.32725	5.277	5.37437	6.43603	6.49256	6.70615	7.1616	7.4223	5.74815
36h	7.60919	7.74897	7.75525	7.9814	8.06306	8.2531	7.00612	6.86791	6.65276	7.00612	7.18358	7.46942	7.29666	7.84791	6.96686
48h	7.62804	7.77723	7.71913	7.70185	8.18556	8.04893	7.72855	7.66887	7.79137	7.41759	7.02182	7.25897	7.86832	8.41015	7.99867
72h	8.34418	7.09407	7.22756	7.22128	8.23268	7.49768	7.76624	7.67515	7.51182	6.57894	7.24483	7.37204	7.98925	8.03008	8.13217
Fig 3C (CEK)
	rYN-WT			rYN-△9aa			rYN-△KKSV			rYN-AKSV			rYN-KASV
1h	0.956553	0.722548	1.10261	0.934566	0.763381	1.15129	0.943989	0.771234	0.10063	1.13402	0.705272	0.735112	1.38059	1.06963	0.742965
6h	3.82429	3.3924	3.40025	2.71394	2.40926	2.7909	2.94166	2.81759	2.2475	3.2699	3.45365	3.37669	3.01077	2.85372	2.93067
12h	3.81329	4.13682	3.68765	3.13327	3.08615	3.23064	3.48035	3.16782	3.05003	3.59656	3.71121	3.57772	3.33586	3.36256	3.6531
24h	4.65037	4.63623	4.58441	3.74262	3.70964	3.63111	3.92166	4.063	4.01903	4.19492	4.10855	4.28915	4.32528	4.08499	4.03316
36h	5.14979	4.91107	5.29741	4.47918	4.87809	4.70377	4.90322	4.97703	5.17335	5.11838	4.98803	4.99745	5.00216	5.19533	5.19062
48h	5.60209	5.55812	5.54084	5.29741	5.02572	5.27543	5.32254	5.41991	5.41834	5.5911	5.13722	5.32882	5.56911	5.13565	5.47017
60h	5.66334	5.70732	5.66334	5.28171	5.23774	5.69475	5.55498	5.49216	5.28171	5.77799	5.48273	5.62408	5.22517	5.63821	5.6068
72h	5.83296	5.75129	5.77485	5.55498	5.84238	5.71674	5.67119	5.53613	5.35709	5.55969	5.40892	5.76228	5.55812	5.49687	5.7293
Fig 3D (MOI=1, Adsorption)							Fig 3D (MOI=1, Internalization/Adsorption)
rYN-WT	rYN-△9aa	rYN-△KKSV	rYN-AKSV	rYN-KASV			rYN-WT	rYN-△9aa	rYN-△KKSV	rYN-AKSV	rYN-KASV
0.89296	0.0887977	0.130912	0.388683	0.292532			0.818847	1.32103	0.967053	1.05824	1.35817
1.10701	0.0999026	0.104869	0.618423	0.276752			1.02219	0.883723	1.0293	0.63361	0.707924
1.02574	0.107073	0.121301	0.799221	0.320116			1.14208	0.85362	0.847724	0.595291	0.518231
0.911722	0.0881844	0.113965	0.462225	0.315709			0.753493	1.39636	0.85362	0.914888	1.07301
1.03288	0.0992126	0.108568	0.527289	0.340722			1.08048	0.914888	1.0656	0.758734	0.551589
1.04729	0.0894154	0.117984	0.766664	0.307076			1.28491	0.973779	0.774677	0.646923	0.571041
Fig 3D (MOI=10, Adsorption)							Fig 3D (MOI=10, Internalization/Adsorption)
rYN-WT	rYN-△9aa	rYN-△KKSV	rYN-AKSV	rYN-KASV			rYN-WT	rYN-△9aa	rYN-△KKSV	rYN-AKSV	rYN-KASV
0.937354	0.0912942	0.0160272	0.162292	0.132739			0.97942	0.882703	1.82766	0.747425	0.952638
1.07674	0.0751891	0.0386515	0.545884	0.157854			0.823591	1.70527	1.31951	1.48452	1.01396
0.886791	0.0687101	0.063666	0.33371	0.0845921			0.747425	1.16473	0.628507	0.716978	1.60214
1.18646	0.143256	0.00607318	0.290511	0.172739			1	1.39474	1.13288	0.784584	1.18099
0.905425	0.11636	0.0482498	0.705475	0.242603			1.59107	0.650671	0.61132	1.61328	1.23114
1.04006	0.131822	0.0817106	0.336031	0.0938608			1.04247	1.14076	1.31039	2.15846	0.959264
Fig 3E (sgmRNA-S)
	rYN-WT			rYN-△9aa			rYN-△KKSV			rYN-AKSV			rYN-KASV
12h	1.04488	1.03049	0.928731	0.33642	0.621288	0.552227	0.686977	0.567752	0.6846	0.731198	0.906471	1.16339	0.961483	0.625609	0.793546
24h	0.915945	0.794618	1.11987	0.544624	0.583714	0.355602	0.424352	0.834124	0.629238	0.931956	0.909618	0.971532	0.863539	0.733736	0.546515
36h	0.177801	0.199344	0.239539	0.275158	0.244405	0.213652	0.261326	0.29287	0.229781	0.153184	0.14047	0.221954	0.16647	0.154249	0.245421
48h	0.14492	0.101063	0.0901414	0.239539	0.214394	0.161358	0.247986	0.249711	0.117712	0.083235	0.177801	0.215138	0.171744	0.270431	0.171744
Fig 3E (sgmRNA-E)
	WT			△9aa			△KKSV			AKSV			KASV
12h	1.23134	0.712025	1.05823	1.51047	1.42899	1.59107	0.407536	0.233258	0.541488	0.959264	0.482968	0.91067	0.724471	0.568408	0.505226
24h	0.863026	0.976032	0.750019	1.30586	1.55294	1.38992	0.815072	1.00347	0.876606	0.852635	0.835088	1.18509	0.594604	1.09809	0.541488
36h	0.380245	0.35449	0.328736	1.46917	1.75914	2.04911	0.479632	0.600798	0.721965	0.664343	0.532185	0.313166	0.25437	0.455335	0.354852
48h	0.0905589	0.0581128	0.0743358	0.492794	0.413225	0.572362	0.137738	0.133972	0.0511189	0.110338	0.0862698	0.0880825	0.0134617	0.0712977	0.0638133
Fig 3E (sgmRNA-M)
	WT			△9aa			△KKSV			AKSV			KASV
12h	1.12311	0.890384	1.00675	0.555747	0.387562	0.471655	0.416821	0.228062	0.391613	0.696164	0.551497	0.406831	0.318088	0.684205	0.501147
24h	0.522137	0.485485	0.47221	0.314798	0.384885	0.430027	0.159596	0.30939	0.579347	0.693756	0.488862	0.365388	0.405423	0.43603	0.497407
36h	0.224923	0.283512	0.342102	0.327031	0.333385	0.339739	0.293998	0.379586	0.208411	0.338564	0.207689	0.182694	0.236925	0.149426	0.21576
48h	0.110147	0.0858225	0.0643686	0.189137	0.286677	0.231246	0.120951	0.148909	0.162386	0.0499802	0.103127	0.10863	0.0666385	0.159596	0.109008
Fig 3E (sgmRNA-N)
	WT			△9aa			△KKSV			AKSV			KASV
12h	1.11149	0.89969	1.00559	0.465709	0.307253	0.386481	0.740977	0.442117	0.589474	0.887304	0.924984	1.06992	0.448289	0.918594	0.683442
24h	1.05436	1.19956	0.909168	0.627419	0.395706	0.330449	0.553824	0.61664	0.658612	0.691356	0.651799	0.89969	0.597696	0.482132	0.71326
36h	0.464098	0.460903	0.457708	0.380904	0.406961	0.433018	0.44313	0.522137	0.364124	0.394337	0.54055	0.223369	0.561555	0.477145	0.394337
48h	0.260165	0.185244	0.222705	0.109521	0.120116	0.0989264	0.0923016	0.0747128	0.0916641	0.185244	0.35172	0.206255	0.240232	0.262884	0.166951
Fig 3F
Fig 3F (24hpi-S)					Fig 3F (24hpi-N)				Fig 3F (24hpi-actin)
Fig 3F (36hpi-S)					Fig 3F (36hpi-N)				Fig 3F (36hpi-actin)
Fig 3F (48hpi-S)					Fig 3F (48hpi-N)				Fig 3F (48hpi-actin)
Fig 3G
	rYN-WT			rYN-△9aa			rYN-△KKSV			rYN-AKSV			rYN-KASV
12h	0.931597	1.10193	0.966477	0.930143	0.89714	0.97466	1.06517	0.96043	0.968732	0.862649	0.910494	0.942941	1.00214	0.902786	0.90838
24h	0.953779	0.910113	0.922844	0.91752	0.890407	0.951434	0.85821	0.959217	0.923836	0.941872	1.03588	0.98919	1.0343	0.886645	0.908487
48h	1.05202	0.956122	1.0364	0.984982	0.98233	0.957012	1.03353	0.95055	1.00971	1.11948	1.08537	1.09371	1.03304	1.047	1.07144

## Sheet: Fig 4
Fig 4C
WT	△9aa	△KKSV	AKSV	KASV
18120	160952	84336	42326	49574
42400	43548	92442	100148	42208
18784	92176	65584	113664	31348
15968	102302	75200	37356	174990
15586	58704	96088	48560	159820
20186	97464	70462	42704	135556
12794	102860	78648	49162	81650
10612	81936	69908	39492	119504
13854	50942	105996	41962	56304
13146	74504	82016	39754	62140
19336	114574	50896	97690	71374
7962	44776	65076	32492	38528
11250	86256	53964	60528	34480
15636	103542	71276	75452	56902
14372	89044	62992	67856	68426
14912	83432	133082	45272	30778
12806	116526	72192	124100	75696
14548	28484	82290	68826	61220
19328	56666	74784	30272	166384
19610	73058	66666	70484	43734
13104	42304	96790	65790	56058
16106	30012	65208	46208	30058
20806	33168	55216	69702	87568
12554	12864	65370	39882	41616
22410	83350	54552	71456	52512
12612	56630	98116	70580	73290
15622	75430	63128	57706	45324
15850	104882	96678	39350	118414
8966	33382	58450	40580	71388
20608	61838	42400	29136	25738
Fig 4E
WT	△9aa	△KKSV	AKSV	KASV	Vector
56.3	67.1	63.5	60.7	64.4	6.17
54.1	67.5	67.5	58	60.7	6.17
52.1	70.3	65.5	56.3	62.3	6.17
Fig 4F
Fig 4F(S)								Fig 4F(Na/K ATPase)
					Plasma membrane								Plasma membrane
					Organelle
													Organelle
					Cytoplasm
													Cytoplasm
Fig 4F(LMAN1)								Fig 4F(Tubulin)
					Plasma membrane								Plasma membrane
					Organelle
													Organelle
					Cytoplasm
													Cytoplasm
Fig 4G						Fig 4H
WT	△9aa	△KKSV	AKSV	KASV		WT	△9aa	△KKSV	AKSV	KASV
0.468325	0.485404	0.580866	0.497833	0.507343		0.500825	0.563674	0.654534	0.495834	0.51599
0.504805	0.520747	0.52225	0.494742	0.513592		0.507111	0.550555	0.576137	0.532008	0.58814
0.49634	0.576074	0.528986	0.472739	0.481653		0.514017	0.758152	0.565754	0.467574	0.502438
0.507015	0.574781	0.57593	0.598034	0.586836		0.518275	0.663851	0.576701	0.607785	0.61803
Fig 4I
Fig 4I(S)								Fig 4I(Na/K ATPase)
					Plasma membrane								Plasma membrane
					Organelle								Organelle
					Cytoplasm								Cytoplasm
Fig 4I(LMAN1)								Fig 4I(Tubulin)
					Plasma membrane								Plasma membrane
					Organelle								Organelle
					Cytoplasm								Cytoplasm
Fig 4J							Fig 4K
rYN-WT	rYN-△9aa	rYN-△KKSV	rYN-AKSV	rYN-KASV			rYN-WT	rYN-△9aa	rYN-△KKSV	rYN-AKSV	rYN-KASV
0.498063	0.599944	0.565118	0.471748	0.40393			0.511437	0.706271	0.815678	0.511787	0.461695
0.526945	0.786867	0.647576	0.75966	0.740319			0.510873	0.821437	0.705949	0.77772	0.809516
0.528638	0.699465	0.693197	0.60278	0.547563			0.516522	0.759887	0.736981	0.688754	0.600998
0.531306	0.73911	0.76544	0.738485	0.573402			0.543121	0.805498	0.83416	0.797026	0.560597
0.509738	0.647103	0.747164	0.567667	0.580491			0.503105	0.689626	0.795074	0.547713	0.561645

## Sheet: Fig 5
Fig 5A
Fig 5A(S)				Fig 5A(N)
Fig 5B
rYN-WT	rYN-△9aa	rYN-△KKSV
1	0.547717	0.54831
1	0.661538	0.429255
1	0.615266	0.577183
Fig 5D
rYN-WT	rYN-△9aa
18	14
16	6
14	7
9	8
24	9
15	10
16	6
15	5
14	4
8	5
17	4
11	6
23	5
10	5
14	7
11	7
14	5
18	5
8	3
13	4
13	4
Fig 5F
Fig 5F (WCL-M)						Fig 5F (IP-M)
Fig 5F (WCL-S)						Fig 5F (IP-S)
Fig 5F (WCL-actin)
Fig 5G
Fig 5G (S)				Fig 5G (M)				Fig 5G (N)
Fig 5G (M:N)				Fig 5G (S:M)
rYN-WT	rYN-△9aa	rYN-△KKSV		rYN-WT	rYN-△9aa	rYN-△KKSV
1	1.10607	1.18026		1	0.524798	0.564687
1	0.932591	1.18602		1	0.587307	0.462312
1	0.854065	0.717536		1	0.793586	0.880767

## Sheet: Fig 6
Fig 6A
Days elapsed	Control	rYN-WT	rYN-△9aa	rYN-△KKSV	rYN-AKSV	rYN-KASV
1	0	0	0	0	0	0
2	0	0	0	0	0	0
3	0	1	0	0	0	0
4	0	0	0	0	0	0
5	0	1	0	0	2	0
6	0	0	0	0	0	1
7	0	1	0	0	1	0
8	0	1	0	0	0	0
9	0	0	0	0	1	0
10	0	0	1	0	0	1
11	0	1	0	0	0	0
12	0	0	0	0	0	0
13	0	1	0	0	0	1
14	0	0	0	1	0	0
Fig 6B
Days elapsed	Control					rYN-WT					rYN-△9aa					rYN-△KKSV					rYN-AKSV					rYN-KASV
1	0	0	0	0	0	0	0	0	0	0	0	0	0	0	0	0	0	0	0	0	0	0	0	0	0	0	0	0	0	0
2	0	0	0	0	0	0	0	0	0	0	0	0	0	0	0	0	0	0	0	0	0	0	0	0	0	0	0	0	0	0
3	0	0	0	0	0	0	0	1	0	0	0	0	0	0	0	0	0	0	0	0	0	0	0	0	0	0	0	0	0	0
4	0	0	0	0	0	0	0	1	0	0	0	0	0	0	0	0	0	0	0	0	0	0	1	0	0	0	0	0	0	0
5	0	0	0	0	0	4	0	0	0	0	1	0	0	0	0	0	0	0	0	0	4	0	0	0	0	0	1	0	0	0
6	0	0	0	0	0	1	1	1	1	0	1	0	0	0	0	0.5	0	0	0	0	1	1	1	0	0	4	0	0	0	0
7	0	0	0	0	0	4	1	1	1	1	1	1	1	0	0	1	1	0	0	0	4	1	1	0	0	1	1	1	1	0
8	0	0	0	0	0	4	2	1	1	1	1	1	1	1	1	1	1	1	0	0	1	1	2	2	1.5	2	1	1	1	1
9	0	0	0	0	0	2	2	2	2	2	2	1	1	2	1	1	1	1	1	0	4	2	2	1	1	2	2	2	1	1
10	0	0	0	0	0	3	2	2.5	2	2	4	2	1	1	1	1	1	1	1	1	2	2	2	2	2	4	2	1	1	1
11	0	0	0	0	0	4	2	2	2	1.5	2	2	2	1	0.5	1	1	1	1	1	2	2	2	2	2	4	2	1	1	1
12	0	0	0	0	0	2	2	2	2	2	1	1	1	1	1	1	1	1	1	1	2	2	1	1	1.5	2	1	1	1	1.5
13	0	0	0	0	0	4	1	1	1	0.5	1	1	1	1	0	1	1	1	1	0	2	2	1	1	1.5	4	1	0	0	0
14	0	0	0	0	0	4	1	1	1	0.5	1	1	1	1	0	1	1	1	1	0	2	2	1	1	1.5	4	1	0	0	0
Fig 6C
Days elapsed	rYN-WT			rYN-△9aa			rYN-△KKSV			rYN-AKSV			rYN-KASV			Control
3	3.9	3.33	3.33	0.33	2.2	1.06	0.22	1.53	2.3	2.22	3.67	2.89	1.22	1.78	3.45	0.1	0.3
5	4	3.6	4	2.11	3.5	3.5	1.11	0.56	1.11	1.89	2	1.77	4	4	2.78	0.04	0.3
7	4	4	4	4	4	4	2.22	2.89	3.53	3.56	3.56	4	4	4	4	0	0.2
14	4	3.33	2.44	1.2	0.89	1	3.67	3.67	4	2.335	3.665	2.31	3.11	1.77	1.22	0.53	0.3
Fig 6D(Trachea)
Days elapsed	rYN-WT			rYN-△9aa			rYN-△KKSV			rYN-AKSV			rYN-KASV
3	118.993	149.439	62.7398	50.8691	1.42824	55.4812	11.1793	7.1138	11.5491	15.368		40.5053	10.6274	3.75079
5	7369.9	10504.4	14388.1	7641.29	6195.52	3060.77	132.628	6.06736	2.90147	15979	11581.8	5478.74	32815.4	18599.9	7185.69
7	356951	193029	239802	35532.8	6423.66	23358.8	4.25687	7.40248	3486.33	56448.6	65707.4	14.2958	38475.1	105906	15245.2
14	14918	69119.6	153.825	220.84	1517.59	40.3591	4951.16	4622.4	6660.21	2218.48	88.4586	50.8691	148.362	209.937	882.223
Fig 6D(Lung)
Days elapsed	rYN			rYN-△9aa			rYN-△KKSV			rYN-AKSV			rYN-KASV
3	1.14966	1.27677		0	0	0	1.88	1.87321		4.71048	2.32711	4.57616	0.357518	0.792152	3.63069
5	6.17806	6.08934		0	0	0	4.69347	0	0	7.2436	7.73078	0	0	0	0
7	0	0	0	0	1.41282	0	0	0	0	2.06534	1.68063	0	0	0	0
14	241.735	347.048	311.368	4.97304	43.5434	113.94	60.7307	23.6324	26.3404	5.4633	2.27716	4.64283	24.9497	15.2573	10.0663
Fig 6D(Kidney)
Days elapsed	rYN			rYN-△9aa			rYN-△KKSV			rYN-AKSV			rYN-KASV
3	1.78074	0.734223	0.912132	0	3.0632	3.04113	3.13039	23.0417	12.6877	11.7174	5.21241	11.7598	1.50785	1.9282	1.47016
5		18.1494	35.4327	5.0455	7.1914		7.37576	1.29538	2.36102	4.47794	2.23636	0.984098		3.55276	10.8999
7	30525.9	5997.13	4410.12	44.3379	1.60926	0.915437	0.867103	0.892555	4.0761	2.79842	7.53754	0	52.3622	20.0833	7.53754
14	30.0027		39.636	8.77386	13.9385	2.03568	34.7978	5.08212	4.0761	10.9393	6.08934	10.3993	20.0833	51.9849	314.765

## Sheet: Fig 7
Fig 7C
	rYN-WT			rYN-△9aa			rYN-△KKSV			rYN-AKSV			rYN-KASV			Control
Trachea	6	7	6	0	1	2	1	3	0	3	3	5	3	2	3	0	0.5	0
Lung	4	4	3	1	0	0	1	1	0	2	1	0	2	1	1	0	0	0
Kidney	8	3	3	0	2	1	1	1	0	2	1	3	0	1	2	0	0	0

## Sheet: Fig 8
Fig 8C
	rYN-WT			rYN-△9aa
12h	1.44894	0.76313	0.904379	1.15669	1.11342	1.37078
24h	1.15269	1.01396	0.855595	2.61172	3.00008	5.06303
36h	0.791869	1.17963	1.07054	2.31873	3.16748	1.64528
48h	0.95705	1.05824	0.987373	1.50699	2.29209	1.67211
Fig 8D
sgmRNA-1	sgmRNA-2
0.000394528	0.000220048
0.000345683	0.000137614
0.000367254	0.000156483
Fig 8E
rYN-WT	rYN-△9aa
0.000220048	0.000411475
0.000137614	0.000408982
0.000156483	0.000366428

## Sheet: Fig S1
Fig S1 A
rYN-WT	rYN-△9aa
0.00048761	0.000478585
0.000432679	0.000497046
0.00040624	0.000432678
Fig S1 B
rYN-WT	rYN-△9aa
0.00244639	0.00213716
0.0017337	0.00218899
0.00204123	0.00194652
Fig S1 C
rYN-WT	rYN-△9aa
0.00760072	0.00692147
0.00566973	0.0069188
0.00655132	0.00698076
Fig S1 D
rYN-WT	rYN-△9aa
0.00312008	0.00323041
0.00231656	0.00344047
0.00268395	0.0024846
